# Supplementary material for: Unstructured protein domains stabilize RNA binding and mediate RNA folding by AUF1
Source: J Biol Chem. 2025 Mar 25;301(5):108442. doi: 10.1016/j.jbc.2025.108442 (PMC12147176; doi:10.1016/j.jbc.2025.108442)
Supplement: JBC-D-24-03433.zip [file mmc2.zip]

Archive with 4 entries (4 files):
- Fig S1.jpg
- Fig S2.jpg
- Fig S3.jpg
- Table S1.docx
